# Supplementary material for: One new species of the genus Sinopoda from Hubei Province, with description of the male of Sinopoda angulata (Araneae, Sparassidae)
Source: Biodivers Data J. 2020 Sep 3;8:e55377. doi: 10.3897/BDJ.8.e55377 (PMC7483336; doi:10.3897/BDJ.8.e55377)
Supplement: XML Treatment for Sinopoda angulata [file BDJ.8.e55377-treatment1.xml]

<!DOCTYPE tp:taxon-treatment
  PUBLIC "-//TaxonX//DTD Taxonomic Treatment Publishing DTD v0 20100105//EN" "tax-treatment-NSO.dtd">
<tp:taxon-treatment xmlns:tp="http://www.plazi.org/taxpub"><tp:treatment-meta><mixed-citation publication-type="journal"><person-group><name><surname>Zhu</surname><given-names>Yang</given-names></name><name><surname>Zhong</surname><given-names>Yang</given-names></name><name><surname>Yang</surname><given-names>Tingbang</given-names></name></person-group><article-title>One new species of the genus <italic><tp:taxon-name><tp:taxon-name-part taxon-name-part-type="genus" reg="Sinopoda">Sinopoda</tp:taxon-name-part></tp:taxon-name></italic> from Hubei Province, with description of the male of <italic><tp:taxon-name><tp:taxon-name-part taxon-name-part-type="genus" reg="Sinopoda">Sinopoda</tp:taxon-name-part> <tp:taxon-name-part taxon-name-part-type="species" reg="angulata">angulata</tp:taxon-name-part></tp:taxon-name></italic> (<tp:taxon-name><tp:taxon-name-part taxon-name-part-type="order">Araneae</tp:taxon-name-part></tp:taxon-name>, <tp:taxon-name><tp:taxon-name-part taxon-name-part-type="family">Sparassidae</tp:taxon-name-part></tp:taxon-name>)</article-title><source>Biodivers Data J</source><day>03</day><month>9</month><year>2020</year><volume>8</volume><pub-id pub-id-type="doi">10.3897/BDJ.8.e55377</pub-id></mixed-citation></tp:treatment-meta><tp:nomenclature><tp:taxon-name><object-id xmlns:xlink="http://www.w3.org/1999/xlink" content-type="arpha" xlink:type="simple">FDD57396-9AE9-561D-A8D6-46F77AEB055A</object-id><tp:taxon-name-part taxon-name-part-type="genus">Sinopoda</tp:taxon-name-part> <tp:taxon-name-part taxon-name-part-type="species">angulata</tp:taxon-name-part></tp:taxon-name><tp:taxon-authority>Jäger, Gao &amp; Fei, 2002</tp:taxon-authority></tp:nomenclature><tp:treatment-sec sec-type="materials"><title>Materials</title><list list-type="alpha-lower" list-content="occurrences"><list-item><p><bold>Type status:</bold> <named-content xmlns:xlink="http://www.w3.org/1999/xlink" content-type="dwc:typeStatus" xlink:type="simple">Other material</named-content>. <bold>Occurrence:</bold> recordedBy: <named-content xmlns:xlink="http://www.w3.org/1999/xlink" content-type="dwc:recordedBy" xlink:type="simple">Jian Chen</named-content>; individualCount: <named-content xmlns:xlink="http://www.w3.org/1999/xlink" content-type="dwc:individualCount" xlink:type="simple">4</named-content>; sex: <named-content xmlns:xlink="http://www.w3.org/1999/xlink" content-type="dwc:sex" xlink:type="simple">2 females and 2 males</named-content>; lifeStage: <named-content xmlns:xlink="http://www.w3.org/1999/xlink" content-type="dwc:lifeStage" xlink:type="simple">adult</named-content>; preparations: <named-content xmlns:xlink="http://www.w3.org/1999/xlink" content-type="dwc:preparations" xlink:type="simple">in ethyl alcohol</named-content>; <bold>Taxon:</bold> scientificName: <named-content xmlns:xlink="http://www.w3.org/1999/xlink" content-type="dwc:scientificName" xlink:type="simple"><italic><tp:taxon-name><tp:taxon-name-part taxon-name-part-type="genus" reg="Sinopoda">Sinopoda</tp:taxon-name-part> <tp:taxon-name-part taxon-name-part-type="species" reg="angulata">angulata</tp:taxon-name-part></tp:taxon-name></italic> Jäger, Gao &amp; Fei, 2002</named-content>; order: <named-content xmlns:xlink="http://www.w3.org/1999/xlink" content-type="dwc:order" xlink:type="simple"><tp:taxon-name><tp:taxon-name-part taxon-name-part-type="order">Araneae</tp:taxon-name-part></tp:taxon-name></named-content>; family: <named-content xmlns:xlink="http://www.w3.org/1999/xlink" content-type="dwc:family" xlink:type="simple"><tp:taxon-name><tp:taxon-name-part taxon-name-part-type="family">Sparassdiae</tp:taxon-name-part></tp:taxon-name></named-content>; genus: <named-content xmlns:xlink="http://www.w3.org/1999/xlink" content-type="dwc:genus" xlink:type="simple"><tp:taxon-name><tp:taxon-name-part taxon-name-part-type="genus">Sinopoda</tp:taxon-name-part></tp:taxon-name></named-content>; specificEpithet: <named-content xmlns:xlink="http://www.w3.org/1999/xlink" content-type="dwc:specificEpithet" xlink:type="simple"><italic><tp:taxon-name><tp:taxon-name-part taxon-name-part-type="genus" reg="Sinopoda"/><tp:taxon-name-part taxon-name-part-type="species" reg="angulata">angulata</tp:taxon-name-part></tp:taxon-name></italic></named-content>; scientificNameAuthorship: <named-content xmlns:xlink="http://www.w3.org/1999/xlink" content-type="dwc:scientificNameAuthorship" xlink:type="simple">Jäger, Gao &amp; Fei, 2002</named-content>; <bold>Location:</bold> country: <named-content xmlns:xlink="http://www.w3.org/1999/xlink" content-type="dwc:country" xlink:type="simple">China</named-content>; countryCode: <named-content xmlns:xlink="http://www.w3.org/1999/xlink" content-type="dwc:countryCode" xlink:type="simple">CHN</named-content>; stateProvince: <named-content xmlns:xlink="http://www.w3.org/1999/xlink" content-type="dwc:stateProvince" xlink:type="simple">Hubei Province</named-content>; county: <named-content xmlns:xlink="http://www.w3.org/1999/xlink" content-type="dwc:county" xlink:type="simple">Badong</named-content>; locality: <named-content xmlns:xlink="http://www.w3.org/1999/xlink" content-type="dwc:locality" xlink:type="simple">Jingsihou National Nature Reserve</named-content>; decimalLatitude: <named-content xmlns:xlink="http://www.w3.org/1999/xlink" content-type="dwc:decimalLatitude" xlink:type="simple">31.33</named-content>; decimalLongitude: <named-content xmlns:xlink="http://www.w3.org/1999/xlink" content-type="dwc:decimalLongitude" xlink:type="simple">110.42</named-content>; <bold>Identification:</bold> identifiedBy: <named-content xmlns:xlink="http://www.w3.org/1999/xlink" content-type="dwc:identifiedBy" xlink:type="simple">Jian Chen</named-content>; dateIdentified: <named-content xmlns:xlink="http://www.w3.org/1999/xlink" content-type="dwc:dateIdentified" xlink:type="simple">August 2019</named-content>; <bold>Event:</bold> samplingProtocol: <named-content xmlns:xlink="http://www.w3.org/1999/xlink" content-type="dwc:samplingProtocol" xlink:type="simple">by hand</named-content>; year: <named-content xmlns:xlink="http://www.w3.org/1999/xlink" content-type="dwc:year" xlink:type="simple">2019</named-content>; month: <named-content xmlns:xlink="http://www.w3.org/1999/xlink" content-type="dwc:month" xlink:type="simple">8</named-content>; day: <named-content xmlns:xlink="http://www.w3.org/1999/xlink" content-type="dwc:day" xlink:type="simple">24</named-content></p></list-item></list></tp:treatment-sec><tp:treatment-sec sec-type="Description"><title>Description</title><p><bold><italic>Male</italic></bold> (Fig. <xref ref-type="fig" rid="F5863608">3</xref>). PL 6.5, PW 5.3, AW 2.8, OL 6.7, OW 4.2. Eyes: AME 0.34, ALE 0.43, PME 0.39, PLE 0.48, AME–AME 0.23, AME–ALE 0.07, PME–PME 0.28, PME–PLE 0.63, AME–PME 0.40, ALE–PLE 0.46, CH AME 0.16, CH ALE 0.23. Spination: Palp: 131, 101, 2121; Fe: I–III 323, IV 321; Pa: I–IV 101; Ti: I 2026, III–IV 2126; Mt: I–II 1014, III–IV 3036. Measurements of palp and legs: Palp 11.0 (3.3, 1.4, 2.2, –, 4.1), I 36.9 (9.5, 3.2, 10.2, 10.9, 3.1), II 40.2 (10.3, 2.8, 11.6, 12.3, 3.2), III 30.6 (8.2, 2.2, 8.7, 8.9, 2.6), IV 33.4 (8.8, 2.3, 9.0, 10.2, 3.1). Leg formula: II-I-IV-III. Cheliceral furrow with three anterior and four posterior teeth, with 28 denticles. Dorsal prosoma reddish to yellowish-brown, posterior margins dark, with distinct fovea and shallow radial furrows. Chelicerae deep reddish-brown. Sternum yellowish-brown, with margin deep brown. Gnathocoxae and labium deep yellowish-brown, with margin deep brown. Legs yellowish-brown, with dark spots. Dorsal opisthosoma yellowish-brown with distinct bright patch in posterior half. Ventral opisthosoma uniformly yellowish-brown with some irregular patches.</p><p>Palp as in diagnosis (Figs <xref ref-type="fig" rid="F5861476">1</xref>, <xref ref-type="fig" rid="F5861515">2</xref>). Cymbium longer than tibia. Conductor curved, arising in 1-o’clock position. Spermophore slightly curved in ventral view. Proximal part of tegulum covering embolus base. RTA arising subdistally from tibia with dRTA distinctly curved in retrolateral view.</p><p><bold><italic>Female</italic>.</bold> For details see <xref ref-type="bibr" rid="B5863838">Jäger et al. 2002</xref>.</p></tp:treatment-sec><tp:treatment-sec sec-type="Diagnosis"><title>Diagnosis</title><p>Males of this species resemble those of <italic><tp:taxon-name><tp:taxon-name-part taxon-name-part-type="genus" reg="Sinopoda">Sinopoda</tp:taxon-name-part> <tp:taxon-name-part taxon-name-part-type="species" reg="pyramidalis">pyramidalis</tp:taxon-name-part></tp:taxon-name></italic> Zhong, Jäger, Chen &amp; Liu, 2019 (<xref ref-type="bibr" rid="B5861460">Zhong et al. 2019</xref>: Figs 50A–C and 51A–D) in having the embolus strongly S-shaped and embolic apophysis pointed in distal part, forming a triangle, but can be separated by: 1) embolus arising from tegulum at the 6-o’clock position in ventral view (8:30- to 9-o’clock position in <italic><tp:taxon-name><tp:taxon-name-part taxon-name-part-type="genus" reg="Sinopoda">S.</tp:taxon-name-part> <tp:taxon-name-part taxon-name-part-type="species" reg="pyramidalis">pyramidalis</tp:taxon-name-part></tp:taxon-name></italic>); 2) dRTA narrow and dorsally digitiform in ventral view (broad, bulging in <italic><tp:taxon-name><tp:taxon-name-part taxon-name-part-type="genus" reg="Sinopoda">S.</tp:taxon-name-part> <tp:taxon-name-part taxon-name-part-type="species" reg="pyramidalis">pyramidalis</tp:taxon-name-part></tp:taxon-name></italic>); 3) tegulum covering proximal part of embolus in ventral view (only small part of proximal embolus in <italic><tp:taxon-name><tp:taxon-name-part taxon-name-part-type="genus" reg="Sinopoda">S.</tp:taxon-name-part> <tp:taxon-name-part taxon-name-part-type="species" reg="pyramidalis">pyramidalis</tp:taxon-name-part></tp:taxon-name></italic>) (Figs <xref ref-type="fig" rid="F5861476">1</xref>, <xref ref-type="fig" rid="F5861515">2</xref>A–C). Females of this species are similar to those of <italic><tp:taxon-name><tp:taxon-name-part taxon-name-part-type="genus" reg="Sinopoda">Sinopoda</tp:taxon-name-part> <tp:taxon-name-part taxon-name-part-type="species" reg="shennonga">shennonga</tp:taxon-name-part></tp:taxon-name></italic> (Peng, Yin &amp; Kim, 1996) (<xref ref-type="bibr" rid="B5863838">Jäger et al. 2002</xref>: Figs. 6–7) in having the lobal septum half the width of the lateral lobe and posterior part of spermathecae considerably larger than glandular projection, but differ from <italic><tp:taxon-name><tp:taxon-name-part taxon-name-part-type="genus" reg="Sinopoda">S.</tp:taxon-name-part> <tp:taxon-name-part taxon-name-part-type="species" reg="shennonga">shennonga</tp:taxon-name-part></tp:taxon-name></italic> by: 1) epigynal field with distinct anterior bands (indistinct in <italic><tp:taxon-name><tp:taxon-name-part taxon-name-part-type="genus" reg="Sinopoda">S.</tp:taxon-name-part> <tp:taxon-name-part taxon-name-part-type="species" reg="shennonga">shennonga</tp:taxon-name-part></tp:taxon-name></italic>); 2) epigyne with lobal pockets connected by an anterior rim (not in <italic><tp:taxon-name><tp:taxon-name-part taxon-name-part-type="genus" reg="Sinopoda">S.</tp:taxon-name-part> <tp:taxon-name-part taxon-name-part-type="species" reg="shennonga">shennonga</tp:taxon-name-part></tp:taxon-name></italic>); 3) vulva with internal duct running parallel along the median line (diverging strongly anteriorly in <italic><tp:taxon-name><tp:taxon-name-part taxon-name-part-type="genus" reg="Sinopoda">S.</tp:taxon-name-part> <tp:taxon-name-part taxon-name-part-type="species" reg="shennonga">shennonga</tp:taxon-name-part></tp:taxon-name></italic>). Females of this species can also be distinguished from other <italic><tp:taxon-name><tp:taxon-name-part taxon-name-part-type="genus" reg="Sinopoda">Sinopoda</tp:taxon-name-part></tp:taxon-name></italic> spp. by anterior vulva with a massive and angled structure (Fig. <xref ref-type="fig" rid="F5861515">2</xref>D–E, <xref ref-type="bibr" rid="B5863838">Jäger et al. 2002</xref>).</p></tp:treatment-sec><tp:treatment-sec sec-type="Distribution"><title>Distribution</title><p>China (Hubei Province) (Fig. <xref ref-type="fig" rid="F5863751">7</xref>).</p></tp:treatment-sec><tp:treatment-sec><!--Section generated to contain objects referenced in tp:taxon-treatment.--><fig id="F5863608" position="float" orientation="portrait"><object-id xmlns:xlink="http://www.w3.org/1999/xlink" content-type="arpha" xlink:type="simple">D93443F7-067E-5AAA-A7CB-F4ADA4D65037</object-id><object-id xmlns:xlink="http://www.w3.org/1999/xlink" content-type="doi" xlink:type="simple">10.3897/BDJ.8.e55377.figure3</object-id><label>Figure 3.</label><caption><p><italic><tp:taxon-name><tp:taxon-name-part taxon-name-part-type="genus" reg="Sinopoda">Sinopoda</tp:taxon-name-part> <tp:taxon-name-part taxon-name-part-type="species" reg="angulata">angulata</tp:taxon-name-part></tp:taxon-name></italic> Jäger, Gao &amp; Fei, 2002. <bold>A</bold> male, dorsal view <bold>B</bold> male, ventral view <bold>C</bold> female, dorsal view <bold>D</bold> female, ventral view. Scale bars: 2 mm.</p></caption><graphic xmlns:xlink="http://www.w3.org/1999/xlink" xlink:href="bdj-08-e55377-g003.jpg" position="float" id="oo_419905.jpg" orientation="portrait" xlink:type="simple"><uri content-type="original_file" xlink:type="simple">https://binary.pensoft.net/fig/419905</uri></graphic></fig><fig id="F5861476" position="float" orientation="portrait"><object-id xmlns:xlink="http://www.w3.org/1999/xlink" content-type="arpha" xlink:type="simple">36AE74DF-3FAE-5292-88FC-47E1D1D5D353</object-id><object-id xmlns:xlink="http://www.w3.org/1999/xlink" content-type="doi" xlink:type="simple">10.3897/BDJ.8.e55377.figure1</object-id><label>Figure 1.</label><caption><p><italic><tp:taxon-name><tp:taxon-name-part taxon-name-part-type="genus" reg="Sinopoda">Sinopoda</tp:taxon-name-part> <tp:taxon-name-part taxon-name-part-type="species" reg="angulata">angulata</tp:taxon-name-part></tp:taxon-name></italic> Jäger, Gao &amp; Fei, 2002, left male palp, prolateral (A), ventral (B) and retrolateral (C) view. Abbreviations: C—conductor, dRTA—dorsal retrolateral tibial apophysis, E—embolus, EA—embolic apophysis, SP—spermophore, ST—subtegulum, T—tegulum, vRTA—ventral retrolateral tibial apophysis. Scale bar: 0.5 mm.</p></caption><graphic xmlns:xlink="http://www.w3.org/1999/xlink" xlink:href="bdj-08-e55377-g001.jpg" position="float" id="oo_418487.jpg" orientation="portrait" xlink:type="simple"><uri content-type="original_file" xlink:type="simple">https://binary.pensoft.net/fig/418487</uri></graphic></fig><fig id="F5861515" position="float" orientation="portrait"><object-id xmlns:xlink="http://www.w3.org/1999/xlink" content-type="arpha" xlink:type="simple">ABCA17B3-68D9-5101-803F-E40712D7EE80</object-id><object-id xmlns:xlink="http://www.w3.org/1999/xlink" content-type="doi" xlink:type="simple">10.3897/BDJ.8.e55377.figure2</object-id><label>Figure 2.</label><caption><p><italic><tp:taxon-name><tp:taxon-name-part taxon-name-part-type="genus" reg="Sinopoda">Sinopoda</tp:taxon-name-part> <tp:taxon-name-part taxon-name-part-type="species" reg="angulata">angulata</tp:taxon-name-part></tp:taxon-name></italic> Jäger, Gao &amp; Fei, 2002. <bold>A–C</bold> Left male palp, prolateral (A), ventral (B) and retrolateral (C) view <bold>D</bold> Epigyne, ventral view <bold>E</bold> Vulva, dorsal view. Abbreviations: FD—fertilisation duct, GA—glandular appendage, LL—lateral lobes, LS—lobal septum, PP—posterior part of spermathecae. Scale bars: 0.5 mm.</p></caption><graphic xmlns:xlink="http://www.w3.org/1999/xlink" xlink:href="bdj-08-e55377-g002.jpg" position="float" id="oo_418492.jpg" orientation="portrait" xlink:type="simple"><uri content-type="original_file" xlink:type="simple">https://binary.pensoft.net/fig/418492</uri></graphic></fig><fig id="F5863751" position="float" orientation="portrait"><object-id xmlns:xlink="http://www.w3.org/1999/xlink" content-type="arpha" xlink:type="simple">422361ED-64E7-5FC3-B40D-5D7CAF1C045E</object-id><object-id xmlns:xlink="http://www.w3.org/1999/xlink" content-type="doi" xlink:type="simple">10.3897/BDJ.8.e55377.figure7</object-id><label>Figure 7.</label><caption><p>Locality records for two species of <italic><tp:taxon-name><tp:taxon-name-part taxon-name-part-type="genus" reg="Sinopoda">Sinopoda</tp:taxon-name-part></tp:taxon-name></italic>: 1, 2. <italic><tp:taxon-name><tp:taxon-name-part taxon-name-part-type="genus" reg="Sinopoda">Sinopoda</tp:taxon-name-part> <tp:taxon-name-part taxon-name-part-type="species" reg="angulata">angulata</tp:taxon-name-part></tp:taxon-name></italic> Jäger, Gao &amp; Fei, 2002; 3. <italic><tp:taxon-name><tp:taxon-name-part taxon-name-part-type="genus" reg="Sinopoda">Sinopoda</tp:taxon-name-part> <tp:taxon-name-part taxon-name-part-type="species" reg="yichangensis">yichangensis</tp:taxon-name-part></tp:taxon-name></italic> sp. n.</p></caption><graphic xmlns:xlink="http://www.w3.org/1999/xlink" xlink:href="bdj-08-e55377-g007.jpg" position="float" id="oo_418501.jpg" orientation="portrait" xlink:type="simple"><uri content-type="original_file" xlink:type="simple">https://binary.pensoft.net/fig/418501</uri></graphic></fig></tp:treatment-sec><ref-list><ref id="B5863838"><element-citation xmlns:xlink="http://www.w3.org/1999/xlink" publication-type="article" xlink:type="simple"><person-group person-group-type="author"><name name-style="western"><surname>Jäger</surname><given-names>Peter</given-names></name><name name-style="western"><surname>Gao</surname><given-names>Jiuchun</given-names></name><name name-style="western"><surname>Fei</surname><given-names>Rui</given-names></name></person-group><year>2002</year><article-title><tp:taxon-name><tp:taxon-name-part taxon-name-part-type="family">Sparassidae</tp:taxon-name-part></tp:taxon-name> in China 2. Species from the collection in Changchun (<tp:taxon-name><tp:taxon-name-part taxon-name-part-type="class">Arachnida</tp:taxon-name-part></tp:taxon-name>: <tp:taxon-name><tp:taxon-name-part taxon-name-part-type="order">Araneae</tp:taxon-name-part></tp:taxon-name>)</article-title><source>Acta Arachnologica</source><volume>51</volume><issue>1</issue><fpage>23</fpage><lpage>31</lpage><pub-id pub-id-type="doi">10.2476/asjaa.51.23</pub-id></element-citation></ref><ref id="B5861460"><element-citation xmlns:xlink="http://www.w3.org/1999/xlink" publication-type="article" xlink:type="simple"><person-group person-group-type="author"><name name-style="western"><surname>Zhong</surname><given-names>Yang</given-names></name><name name-style="western"><surname>Jäger</surname><given-names>Peter</given-names></name><name name-style="western"><surname>Chen</surname><given-names>Jian</given-names></name><name name-style="western"><surname>Liu</surname><given-names>Jie</given-names></name></person-group><year>2019</year><article-title>Taxonomic study of <tp:taxon-name><tp:taxon-name-part taxon-name-part-type="genus" reg="Sinopoda">Sinopoda</tp:taxon-name-part></tp:taxon-name> spiders from China (<tp:taxon-name><tp:taxon-name-part taxon-name-part-type="order">Araneae</tp:taxon-name-part></tp:taxon-name>: <tp:taxon-name><tp:taxon-name-part taxon-name-part-type="family">Sparassidae</tp:taxon-name-part></tp:taxon-name>)</article-title><source>Zootaxa</source><volume>4607</volume><issue>1</issue><fpage>1</fpage><lpage>81</lpage><pub-id pub-id-type="doi">10.11646/zootaxa.4607.1.1</pub-id></element-citation></ref></ref-list></tp:taxon-treatment>
